# Supplementary material for: High metabolic variation for seaweeds in response to environmental changes: a case study of the brown algae Lobophora in coral reefs
Source: Sci Rep. 2019 Jan 30;9:993. doi: 10.1038/s41598-018-38177-z (PMC6353962; doi:10.1038/s41598-018-38177-z)
Supplement: Supplementary file 2 — Supplementary Dataset 1 [file 41598_2018_38177_MOESM2_ESM.xlsx]

## Sheet: Feuil3
Table of putatively annotated metabolites responsible for the discrimination according to sites or transplantation conditions (MW: molecular weight; RT: retention time (s); LO: L. obscura; LR: L. rosacea; LS: L. sonderii. Metabolites with a * (transplant experiment) display a different retention time compared to the spatial study because they were analysed with a different uHPLC column)
species	sites/	compounds	M304T338		compounds	M332T377		compounds	M230T356		compounds	M242T309		compounds	M258T251		compounds	M288T251		compounds	M344T346		compounds	M368T338		compounds	M370T362		compounds	M200T289		compounds	M214T302		compounds	M228T363		compounds	M242T377
	transplantations	MW	304.3022		MW	332.3321		MW	230.2484		MW	242.2848		MW	258.2799		MW	288.2904		MW	344.3163		MW	368.3165		MW	370.3319		MW	200.2379		MW	214.2536		MW	228.2691		MW	242.2847
		RT	337.99		RT	377.06		RT	255.54		RT	308.60		RT	310.3		RT	251.3		RT	345.73		RT	337.63		RT	361.77		RT	288.53		RT	301.72		RT	362.65		RT	377.38
		annotation	C21H34	(6Z,9Z,12Z,15Z)-henicosa-1,6,9,12,15-pentaene	annotation	C23H38	(6Z,9Z,12Z,15Z)-tricocosa-1,6,9,12,15-pentaene	annotation	C14H28O		annotation	C16H32		annotation	C16H32O		annotation	C17H34O2		annotation	C20H38O3		annotation	C22H38O3		annotation	C22H40O3		annotation	C13H26		annotation	C14H28		annotation	C15H30		annotation	C16H32
		pattern	 Crouy for LO and  in Banc Nord compared to other sites for LR		pattern	 Crouy for LO and  in Banc Nord compared to other sites for LR		pattern	 Crouy for LS and  in Banc Nord compared to other sites for LR		pattern	 in Banc Nord compared to other sites for LR		pattern	 Crouy for LS and  in Banc Nord compared to other sites for LR		pattern	 in Banc Nord compared to other sites for LR		pattern	 in Banc Nord compared to other sites for LR		pattern	 Crouy for LS and  in Banc Nord and Ricaudy compared to other sites for LR		pattern	 Crouy for LS and  in Banc Nord compared to other sites for LR		pattern	 in contact with a living coral		pattern	 in contact with a living coral		pattern	 in contact with a living coral		pattern	 in contact with a living coral
		intensity			intensity			intensity			intensity			intensity			intensity			intensity			intensity			intensity			intensity			intensity			intensity			intensity
		raw	LOG	mean (LOG)	raw	LOG	mean (LOG)	raw	LOG	mean (LOG)	raw	LOG	mean (LOG)	raw	LOG	mean (LOG)	raw	LOG	mean (LOG)	raw	LOG	mean (LOG)	raw	LOG	mean (LOG)	raw	LOG	mean (LOG)	raw	LOG	mean (LOG)	raw	LOG	mean (LOG)	raw	LOG	mean (LOG)	raw	LOG	mean (LOG)
L. obscura	Crouy	1444143.588	20.4617827623727		210238.9216	17.6816702550375
L. obscura	Crouy	1995103.866	20.9280324247319		638204.1413	19.2836584446397
L. obscura	Crouy	1498683.117	20.5152639401471		484629.868	18.8865237960949
L. obscura	Crouy	380201.5647	18.5364049439127		43605.43006	15.4122201825034
L. obscura	Crouy	1237224.902	20.2386763451383		102818.9115	16.6497461191936
L. obscura	Crouy	1876957.916	20.8399648727331	20.2533542148393	613271.7859	19.2261670544731	17.856664308657
L. obscura	Ricaudy	538276.7797	19.0379886657517		107350.3477	16.7119673384139
L. obscura	Ricaudy	950401.4515	19.8581775138852		199367.5551	17.6050711206862
L. obscura	Ricaudy	135223.3691	17.0449849719033		13883.80867	13.7611157882733
L. obscura	Ricaudy	457628.6004	18.8038176935276		76750.89636	16.2278959797976
L. obscura	Ricaudy	248581.3091	17.9233582983509		22426.87349	14.4529408964265
L. obscura	Ricaudy	1011023.061	19.9473844745076	18.7692852696544	152114.0302	17.2147937001487	15.9956308039577
L. rosacea	Banc_Nord	38991.76465	15.25088183		10490.14084	13.35674646		14521.76754	13.82592946		1469.299782	10.52091479		12308.81173	13.5874039		128691.1073	16.97355284		249.5122655	7.963026704		0	5.009122401		786.9249379	9.620088228
L. rosacea	Banc_Nord	14064.86747	13.77980836		7273.357695	12.82840588		13762.25137	13.7484289		380.1259887	8.57035961		5645.993908	12.46301197		101313.5672	16.62846786		1108.209796	10.11401834		0	5.009122401		0	5.009122401
L. rosacea	Banc_Nord	20874.39476	14.34944676		7910.220922	12.94950233		31952.62504	14.96364684		1250.857349	10.28870393		16702.75227	14.02779824		110379.0113	16.75210634		1355.454958	10.40456348		228.4483165	7.835795308		347.5314394	8.4410305
L. rosacea	Banc_Nord	57492.58553	15.81108829		13306.95293	13.69989266		25979.97924	14.66511266		1214.363534	10.24598718		11146.12507	13.44425466		160033.1833	17.28801156		597.5697915	9.222973831		0	5.009122401		330.8334356	8.36999524
L. rosacea	Banc_Nord	96340.86114	16.5558602		24996.91543	14.60946247		22998.38339	14.48924484		1499.490843	10.55025865		10366.66425	13.33966416		169597.8442	17.37175831		71.74235457	6.165475737		0	5.009122401		88.46242872	6.467468294
L. rosacea	Banc_Nord	18394.95196	14.1670223	14.9856846233333	9015.28098	13.13815679	13.4303610983333	14893.61695	13.86240655	14.2591282083333	1069.473859	10.06268876	10.03981882	6790.106296	12.72921852	13.2652252416667	98734.09386	16.59126073	16.93419294	830.1526131	9.697238172	8.92788271066667	84.48131634	6.401081588	5.71222775	168.3618514	7.395552749	7.550542902
L. rosacea	Canard	2523771.309	21.26714976		1705026.961	20.70136312		287984.2691	18.13563048		32067.92635	14.96884345		347411.0598	18.40628416		29826.31471	14.86429812		10315.09171	13.33246906		6432.321149	12.65112381		5048.823397	12.30173164
L. rosacea	Canard	1896095.265	20.85460002		1035992.72	19.98258243		213505.7527	17.70391542		11319.05356	13.46646574		285380.9136	18.12252932		30445.53254	14.89394293		11718.60605	13.51651338		10967.48441	13.42094507		8720.831446	13.09025002
L. rosacea	Canard	2482651.01	21.24345004		1444538.64	20.46217736		397095.2309	18.59912551		27082.51412	14.72507406		528714.0528	19.01212815		28961.76227	14.82186177		18646.11682	14.1865876		13493.29911	13.71995553		14218.28694	13.79546005
L. rosacea	Canard	2982068.475	21.50788195		1590656.829	20.60119119		629808.3864	19.26455344		42286.45548	15.36790802		543344.7462	19.05150834		33386.50459	15.02697744		15709.25844	13.93932747		9837.369168	13.26405687		8105.298415	12.98464964
L. rosacea	Canard	2752733.482	21.39243351		833343.7379	19.66855218		200777.8141	17.61524033		46185.17998	15.49514237		383736.1095	18.549755		24525.8816	14.58201738		9121.902764	13.15511912		8119.249745	12.98713076		6137.808483	12.58350801
L. rosacea	Canard	1991329.584	20.92530059	21.1984693116667	650760.5053	19.31176717	20.1212722416667	251803.6846	17.94193987	18.2100675083333	29650.90814	14.85578868	14.81320372	241859.0366	17.88380692	18.504335315	31118.48385	14.92548415	14.8524302983333	7614.757197	12.89458238	13.504099835	6000.108795	12.55077305	13.098997515	3916.383602	11.93530661	12.7818176616667
L. rosacea	Crouy	2301647.739	21.13423562		2740319.38	21.38591262		300126.7253	18.19521227		39813.94842	15.28098634		1810004.808	20.7875621		8854.579544	13.11220813		36577.46119	15.15866732		23464.30308	14.51818		28597.46406	14.8035996
L. rosacea	Crouy	2225682.795	21.08581656		1706236.064	20.70238583		290814.328	18.14973882		17807.07036	14.12016257		619596.9766	19.24097058		10271.92574	13.32641909		13852.6753	13.75787702		16370.11661	13.99877699		15000.27563	13.87270141
L. rosacea	Crouy	1836144.628	20.80824827		2415116.302	21.20366123		294491.2566	18.16786528		28206.15697	14.7837225		777526.6765	19.56853265		36934.2053	15.17266992		26146.61959	14.67433682		23766.27463	14.53662816		19082.19373	14.21993943
L. rosacea	Crouy	2065424.639	20.97800699	21.00157686	467065.547	18.8332655	20.531306295	271754.4245	18.051944	18.1411900925	8221.706136	13.00522215	14.29752339	355220.0355	18.43835343	19.50885469	9568.445032	13.22406882	13.70884149	4271.503431	12.06052843	13.9128523975	1236.709225	10.27229305	13.33146955	1741.212266	10.7658776	13.41552951
L. rosacea	Laregnere	3603524.598	21.78097726		2595508.824	21.30758596		996077.961	19.92589914		9603.830974	13.22939434		611546.0577	19.22210163		21175.94199	14.37013854		26654.89658	14.70211297		28766.8282	14.81211854		27518.54073	14.74811635
L. rosacea	Laregnere	2293461.703	21.12909539		2117288.575	21.01378648		532278.1371	19.02182078		30272.10322	14.8857013		977328.6583	19.89848427		18863.22344	14.20328862		10730.37823	13.38941334		10304.04253	13.33092287		12020.91895	13.55325959
L. rosacea	Laregnere	2298468.371	21.13224138		1116325.212	20.09032595		836326.2168	19.67370626		29122.3276	14.82983805		1215622.835	20.21326425		21561.12619	14.39614492		15114.13471	13.88361078		14058.90442	13.77919657		14121.15981	13.78557098
L. rosacea	Laregnere	2836928.83	21.43589853		1504309.488	20.52066998		209817.1955	17.67877339		26188.81493	14.67666316		411771.9278	18.65148595		28025.82744	14.77446935		9057.436208	13.14488707		7390.16763	12.85139144		6909.540127	12.75437406
L. rosacea	Laregnere	3133234.73	21.57922142	21.411486796	823924.5512	19.65215271	20.516904216	864853.7917	19.72209673	19.20445926	38098.87076	15.21746062	14.567811494	1215229.503	20.21279737	19.639626694	20738.75071	14.34004138	14.416816562	16126.9877	13.97718938	13.819442708	16885.75467	14.04351905	13.763429694	14580.73004	13.83177535	13.734619266
L. rosacea	Ricaudy	2910855.162	21.47301163		939046.1384	19.84083652		297924.3338	18.18458644		20174.14972	14.30022026		412933.7137	18.65555069		36468.11435	15.15434799		12755.81767	13.63886778		1566.905249	10.61370374		5507.09808	12.42707671
L. rosacea	Ricaudy	5328.614768	12.37954495		2333949.419	21.15434187		677748.8341	19.3703912		8589.170482	13.06830314		835611.3941	19.67247264		30605.44754	14.90150085		13844.83812	13.75706058		937.8118412	9.873158917		3708.350155	11.85656203
L. rosacea	Ricaudy	3125120.567	21.57548042		755423.1522	19.52692547		846915.0638	19.69185776		11387.03913	13.47510507		363787.3384	18.47273581		21300.45057	14.37859634		7692.062489	12.90915483		1870.316543	10.86906781		1893.855495	10.88711158
L. rosacea	Ricaudy	1609984.209	20.61861511		2228152.28	21.0874164		455416.9777	18.79682855		32049.64013	14.96802054		440724.3631	18.74951712		29088.2184	14.82814732		8434.455983	13.04207936		0	5.009122401		842.3964863	9.718360853
L. rosacea	Ricaudy	2446489.983	21.22228195		1186667.455	20.17848427		147126.9308	17.16670182		28377.35765	14.79245264		233291.2421	17.83177262		23888.2972	14.54401641		8259.240549	13.01179347		150.656594	7.235283951		1422.523543	10.47423865
L. rosacea	Ricaudy	2296837.586	21.13121741	19.7333585783333	1361055.565	20.37629453	20.36071651	1052367.587	20.00520729	18.8692621766667	16602.09428	14.01907764	14.103863215	785576.5341	19.58339231	18.8275735316667	28297.32817	14.78837822	14.7658311883333	10674.17104	13.38183645	13.2901320783333	2192.955501	11.0986616	9.1164997365	1784.652372	10.80142854	11.0274630605
L. sonderii	Crouy							587085.9405	19.1632121820322					812434.9832	19.6318928374045								9886.179032	13.2711973556664		4002.423356	13.2398019442918
L. sonderii	Crouy							229182.5133	17.8061374444056					463299.2763	18.8215849033406								7995.808383	12.9650282416039		4167.623481	12.8371884307114
L. sonderii	Crouy							582787.6768	19.1526108460377					374315.2262	18.5138942090297								3116.827987	11.6058632045625		4904.380371	11.3407736020865
L. sonderii	Crouy							824123.0753	19.6525002814259					1031202.018	19.9758955610073								11929.48972	13.5422447386583		4723.137525	12.2911117090903
L. sonderii	Crouy							197825.7825	17.5938709384785					467100.7285	18.8333741696438								9675.101182	13.240061073382		3703.341366	12.3435208451071
L. sonderii	Crouy							1444003.186	20.4616424944329	18.9716623644688				1201240.749	20.1960938903581	19.3287892617973							14221.01283	13.7957366159423	13.0700218716359	2524.68047	13.2066893051919	12.5431809727465
L. sonderii	Ricaudy							106778.754	16.7042650945481					56416.13404	15.7838201880931								74.36870878	6.21729626736334		1757.456012	10.7792740695368
L. sonderii	Ricaudy							175467.0409	17.4208405395745					178061.7889	17.4420184299858								692.9912118	9.43670099644167		607.7355167	9.24730987319832
L. sonderii	Ricaudy							83218.83699	16.3446225064585					79306.66726	16.2751545376351								644.5204427	9.33209126709606		711.3783875	9.47448068834059
L. sonderii	Ricaudy							116312.6438	16.8276484089983					101666.7563	16.633488489163								85.02871846	6.41039278230646		1193.994826	10.2215834801409
L. sonderii	Ricaudy							96669.06822	16.5607667157764					75433.69541	16.2029214837619								305.3660734	8.25443588543899		303.0230673	8.24332434080396
L. sonderii	Ricaudy							154236.1708	17.2347816145293	16.8488208133142				201334.4411	17.6192344610304	16.6594395982782							229.4507821	7.84211160001545	7.915504799777	466.808651	8.86670456622143	9.47211283637367
		compounds	M304T338*		compounds	M332T437*
		RT	378.84		RT	436.74
		pattern	 in contact with a living coral		pattern	 in contact with a living coral
L. sonderii	coral	20406766.21	24.28254		14929848.77	23.8317																							4563.761871	12.156008		10544.47015	13.3642		15257.30554	13.897213		16997.44475	14.05303
L. sonderii	coral	499338.4452	18.92966		97727.74005	16.57648																							760.5763724	9.570954		3702.562791	11.85431		462.1380685	8.852192		2290.274971	11.16131
L. sonderii	coral	9549997.398	23.18707		2432669.408	21.21411																							10032.96425	13.29246		20877.72881	14.34968		9010.57194	13.137403		16819.98329	14.03789
L. sonderii	coral	3828862.374	21.86848		1264871.95	20.27056																							3743.268588	11.870083		7738.329774	12.91781		4308.539034	12.072983		8307.064454	13.02012
L. sonderii	coral	2223287.007	21.08426		944167.8597	19.84868																							9002.279694	13.136075		14673.0477	13.84088		12397.65612	13.59778		10380.94036	13.34165
L. sonderii	coral	456986.9434	18.80179		155269.2011	17.24441																							2129.981244	11.056626		6507.569809	12.6679		2579.872045	11.333084		3726.01625	11.86342
L. sonderii	coral	1502834.906	20.51926		442472.6905	18.75523																							31422.4094	14.939506		41990.91019	15.35779		21064.50657	14.362527		16553.15258	14.01482
L. sonderii	coral	1701871.006	20.69869	21.17146875	559943.9369	19.09492	19.60451125																						13114.4275	13.678867	12.462572375	22438.3846	14.45368	13.60078125	7523.008149	12.877094	12.5162845	10706.70762	13.38623	13.10980875
L. sonderii	dead_coral	20560815.16	24.29339		8370240.333	22.99684																							644407.9929	19.297615		540613.1126	19.04424		222337.4789	17.762392		54439.30655	15.73236
L. sonderii	dead_coral	22461033.67	24.42092		9050249.203	23.10953																							239614.7824	17.870357		228446.0448	17.80149		277265.5771	18.080909		136839.7607	17.06213
L. sonderii	dead_coral	25776590.18	24.61956		17759635.06	24.0821																							407381.1461	18.63602		343200.6441	18.38869		294352.8098	18.167187		106618.6928	16.7021
L. sonderii	dead_coral	25498771.3	24.60392		17853620.08	24.08971																							22408.70074	14.451771		23459.81253	14.5179		99977.7524	16.609319		67953.87526	16.05227
L. sonderii	dead_coral	1552836.444	20.56647		508540.6196	18.956																							4453.706488	12.120791		8643.18167	13.07735		5148.197369	12.329852		10477.45004	13.355
L. sonderii	dead_coral	1733869.136	20.72556		396667.4296	18.59757																							24028.28021	14.552446		20294.29349	14.30879		26777.76857	14.708748		18035.39018	14.13854
L. sonderii	dead_coral	1435946.224	20.45357		374986.4016	18.51648																							20359.04255	14.313382		24831.65476	14.59989		22755.30448	14.473915		20045.47458	14.29099
L. sonderii	dead_coral	1075297.933	20.03631		309942.3724	18.24164																							15063.58806	13.878778		16595.99463	14.01855		19702.89963	14.26612		13734.81717	13.74555
L. sonderii	dead_coral	612876.0912	19.22524		178164.2032	17.44285																							2372.237787	11.212033		8830.716042	13.10831		3632.153116	11.826609		4053.10369	11.98481
L. sonderii	dead_coral	389424.8024	18.57099		175998.9563	17.42521																							5360.4296	12.388133		24608.67573	14.58688		2981.83931	11.541987		11399.37216	13.47667
L. sonderii	dead_coral	1001793.435	19.93415	21.5863709090909	513930.5051	18.97121	20.2208309090909																						8257.014602	13.011405	14.7029755454545	28265.53975	14.78676	15.2944409090909	10495.93606	13.357543	14.8295073636364	21132.35998	14.36717	14.6279627272727
L. sonderii	seaweed_bed	1448030.323	20.46566		535600.5098	19.0308																							6365.552859	12.63607		18342.95992	14.16294		6419.391979	12.648221		16333.79772	13.99557
L. sonderii	seaweed_bed	909664.6112	19.79498		335359.6198	18.35535																							3103.73494	11.59979		14060.63911	13.77937		3662.185114	11.838489		6436.231176	12.652
L. sonderii	seaweed_bed	1419969.353	20.43743		451909.381	18.78567																							5708.767922	12.478964		17734.29733	14.11425		6764.964418	12.723867		11540.23056	13.49438
L. sonderii	seaweed_bed	1852336.524	20.82091		324309.3834	18.30701																							10230.39289	13.320574		30129.7319	14.8789		9375.174897	13.19463		12962.39892	13.66205
L. sonderii	seaweed_bed	1154313.323	20.1386		249610.7674	17.92932																							58337.93042	15.832147		45618.65856	15.47734		23886.20757	14.54389		18043.30303	14.13918
L. sonderii	seaweed_bed	21756182.31	24.37492		8652808.02	23.04474																							142052.3021	17.116063		243547.8237	17.89385		108760.2399	16.730792		112760.4166	16.7829
L. sonderii	seaweed_bed	689865.0335	23.97168		200082.7107	23.75905																							17495.10994	16.274396		15014.63261	16.67649		10620.25935	16.896341		8336.913231	16.0307
L. sonderii	seaweed_bed	9693730.96	24.5703		6888246.748	24.16677																							100190.9275	15.997166		118650.5667	16.86669		242519.6941	17.910439		115094.69	16.48154
L. sonderii	seaweed_bed	14337491.38	23.7089		8009375.839	22.90966																							296684.1411	13.872732		366877.4945	15.31862		490414.4083	15.162217		263661.5592	14.86703
L. sonderii	seaweed_bed	16126626.73	24.06896		7808330.195	23.44303																							131591.7549	16.650286		107741.6211	17.17007		208622.0707	16.816285		91151.64934	16.04864
L. sonderii	seaweed_bed	11192042.56	24.29422		9265689.179	23.80132																							118175.7071	16.533604		187481.8667	16.67243		338648.6663	17.121299		174213.134	15.94043
L. sonderii	seaweed_bed	9154093.551	23.78146		3777110.003	22.48954																							147847.8027	16.156261		71977.43545	16.82809		217456.471	16.877839		72591.44569	15.85496
L. sonderii	seaweed_bed	16451035.89	19.39595		14196724.02	17.61024																							79264.96024	14.094664		104742.3379	13.87408		121984.6961	13.374531		66945.706	13.0253
L. sonderii	seaweed_bed	24911416.55	23.20862		18833194.36	22.71571																							65407.39932	16.612392		119503.4954	16.85636		246365.201	17.887742		91503.78294	16.81246
L. sonderii	seaweed_bed	13711662.83	23.77329		7879415.429	22.93326																							15000.58954	18.178568		40866.09503	18.48494		36667.56966	18.903642		29882.92743	18.00833
L. sonderii	seaweed_bed	17598659.31	23.94294		11403923.37	22.89658																							102857.3712	17.00571		147471.3197	16.71722		115400.1328	17.670532		67783.29952	16.47598
L. sonderii	seaweed_bed	20572542.94	23.41597		14618764.75	23.14347																							94866.02723	16.850574		104448.6813	17.51639		142568.7791	18.36943		62885.18833	17.41049
L. sonderii	seaweed_bed	14418950.4	23.12599		5888781.345	21.84885																							73033.02502	17.173753		116347.8638	16.13526		120430.2761	17.730367		59267.90689	16.14751
L. sonderii	seaweed_bed	1993136.002	20.92661		828887.1867	19.66082																							34107.35234	15.057795		87540.12748	16.41766		29012.06969	14.824366		52370.89172	15.67648
L. sonderii	seaweed_bed	6694892.211	22.67463		2763152.939	21.39788																							28480.70007	14.797697		61512.55882	15.90859		38157.26071	15.21967		24167.64341	14.56079
L. sonderii	seaweed_bed	2967400.869	21.50077		1651478.264	20.65533																							25975.65993	14.664873		66187.11266	16.01426		28226.81792	14.784779		47657.82143	15.54043
L. sonderii	seaweed_bed	3718234.985	21.82619		1510103.818	20.52622																							32258.84058	14.977407		124776.771	16.92899		28579.146	14.802675		60770.80359	15.89109
L. sonderii	seaweed_bed	4486559.974	22.09718	22.4485286956522	1906451.995	20.86246	21.3162208695652																						33024.93772	15.011268	15.3431632173913	68515.70875	16.06415	16.1198669565217	39298.82352	15.262199	15.7084453043478	55860.62017	15.76954	15.4464252173913
